# Supplementary material for: Mechanically Strong, Liquid-Resistant Photothermal Bioplastic Constructed from Cellulose and Metal-Organic Framework for Light-Driven Mechanical Motion
Source: Molecules. 2021 Jul 23;26(15):4449. doi: 10.3390/molecules26154449 (PMC8348137; doi:10.3390/molecules26154449)
Supplement: Supplementary file 1 [file molecules-26-04449-s001.zip]

Archive with 7 entries (7 files):
- molecules-1277814-supplementary for XML.doc
- molecules-1277814-supplementary for XML.pdf
- VideoS1.mp4
- VideoS2.mp4
- VideoS3.mp4
- VideoS4.mp4
- VideoS5.mp4
